# Supplementary material for: Efficacy and safety of natural killer cell therapy in patients with solid tumors: a systematic review and meta-analysis
Source: Front Immunol. 2024 Oct 16;15:1454427. doi: 10.3389/fimmu.2024.1454427 (PMC11522797; doi:10.3389/fimmu.2024.1454427)
Supplement: Supplementary file 1 [file Table1.xlsx]

## Sheet: 20240527
DB	Search	Search term / Search formula	Number of search results 2024.05.27	Remarks
PubMed	#1	"Neoplasms"[Mesh]	3973202
	#2	"Neoplasms"[TW] OR "Tumor"[TW] OR "Neoplasm"[TW] OR "Tumors"[TW] OR "Neoplasia"[TW] OR "Neoplasias"[TW] OR "Cancer"[TW] OR "Cancers"[TW] OR "Malignant Neoplasm"[TW] OR "Malignancy"[TW] OR "Malignancies"[TW] OR "Malignant Neoplasms"[TW] OR "Neoplasm, Malignant"[TW] OR "Neoplasms, Malignant"[TW] OR "Benign Neoplasms"[TW] OR "Benign Neoplasm"[TW] OR "Neoplasms, Benign"[TW] OR "Neoplasm, Benign"[TW] …	4858753
	#3 Combine	#1 OR #2	5310269	P - Solid ca.
	#4	"Killer Cells, Natural"[Mesh]	48821
	#5	"Killer Cells, Natural"[TW] OR "NK Cells"[TW] OR "Cell, NK"[TW] OR "Cells, NK"[TW] OR "NK Cell"[TW] OR "Natural Killer Cells"[TW] OR "Cell, Natural Killer"[TW] OR "Cells, Natural Killer"[TW] OR "Killer Cell, Natural"[TW] OR "Natural Killer Cell"[TW] OR "cell strain nk"[TW] OR "K cell, natural"[TW] OR "natural killer activity"[TW] OR "natural killer cell activity"[TW]	76550
	#6 Combine	#4 OR #5	78248	I - NK cell
	#7 Combine	#3 AND #6	39096	P AND I
	#8 Limit	#7 AND (randomizedcontrolledtrial[Filter])	515	PubMed RCT filtered
	#9 Limit	#8 NOT ("animals"[MeSH] NOT "Humans"[MeSH])	513	P AND I > RCT filtered > Animal studies excluded> EndNote (latest first)
DB	Search	Search term / Search formula	Number of search results 2024.05.27	Remarks
EMBASE	#1	"neoplasm"/exp	6038174
	#2	"Neoplasms":ti,ab,kw,de OR "Tumor":ti,ab,kw,de OR "Neoplasm":ti,ab,kw,de OR "Tumors":ti,ab,kw,de OR "Neoplasia":ti,ab,kw,de OR "Neoplasias":ti,ab,kw,de OR "Cancer":ti,ab,kw,de OR "Cancers":ti,ab,kw,de OR "Malignant Neoplasm":ti,ab,kw,de OR "Malignancy":ti,ab,kw,de OR "Malignancies":ti,ab,kw,de OR "Malignant Neoplasms":ti,ab,kw,de OR "Neoplasm, Malignant":ti,ab,kw,de OR "Neoplasms, Malignant":ti,a…	6466593
	#3 Combine	#1 OR #2	7390121	P - Solid ca.
	#4	"natural killer cell"/exp	98640
	#5	"Killer Cells, Natural":ti,ab,kw,de OR "NK Cells":ti,ab,kw,de OR "Cell, NK":ti,ab,kw,de OR "Cells, NK":ti,ab,kw,de OR "NK Cell":ti,ab,kw,de OR "Natural Killer Cells":ti,ab,kw,de OR "Cell, Natural Killer":ti,ab,kw,de OR "Cells, Natural Killer":ti,ab,kw,de OR "Killer Cell, Natural":ti,ab,kw,de OR "Natural Killer Cell":ti,ab,kw,de OR "cell strain nk":ti,ab,kw,de OR "K cell, natural":ti,ab,kw,de OR "…	123320
	#6 Combine	#4 OR #5	123320	I - NK cell
	#7 Combine	#3 AND #6	69755	P AND I
	#8 Limit	#7 AND [randomized controlled trial]/lim	870	PubMed RCT filtered
	#9 Limit	#8 NOT ('animal'/exp NOT 'human'/exp)	862	P AND I > RCT filtered > Animal studies excluded> EndNote (latest first)
DB	Search	Search term / Search formula	Number of search results 2024.05.27	Remarks
Cochrane Library	#1	[mh "Neoplasms"]	112129
	#2	"Neoplasms":ti,ab,kw OR "Tumor":ti,ab,kw OR "Neoplasm":ti,ab,kw OR "Tumors":ti,ab,kw OR "Neoplasia":ti,ab,kw OR "Neoplasias":ti,ab,kw OR "Cancer":ti,ab,kw OR "Cancers":ti,ab,kw OR "Malignant Neoplasm":ti,ab,kw OR "Malignancy":ti,ab,kw OR "Malignancies":ti,ab,kw OR "Malignant Neoplasms":ti,ab,kw OR "Neoplasm, Malignant":ti,ab,kw OR "Neoplasms, Malignant":ti,ab,kw OR "Benign Neoplasms":ti,ab,kw OR …	252556
	#3 Combine	#1 OR #2	265862	P - Solid ca.
	#4	[mh "Killer Cells, Natural"]	875
	#5	"Killer Cells, Natural":ti,ab,kw OR "NK Cells":ti,ab,kw OR "Cell, NK":ti,ab,kw OR "Cells, NK":ti,ab,kw OR "NK Cell":ti,ab,kw OR "Natural Killer Cells":ti,ab,kw OR "Cell, Natural Killer":ti,ab,kw OR "Cells, Natural Killer":ti,ab,kw OR "Killer Cell, Natural":ti,ab,kw OR "Natural Killer Cell":ti,ab,kw OR "cell strain nk":ti,ab,kw OR "K cell, natural":ti,ab,kw OR "natural killer activity":ti,ab,kw OR…	3204
	#6 Combine	#4 OR #5	3244	I - NK cell
	#7 Combine	#3 AND #6	1643	P AND I
	#8 Limit	#Trials results out of 7 results*	1640	P AND I > RCT filtered > Animal studies excluded> EndNote (latest first)
DB	Search	Search term / Search formula	Number of search results 2024.05.27	Remarks
CTs.gov	#1	Intervention/treatment = Natural Killer Cell with Results Results first posted = to 05/27/2024	65
		* Clinical trial record information collected from bibliographic databases (such as MEDLINE, EMBASE) and other publications
			search results by database	Number of search results
			1. PubMed	509
			2. EMBASE	862
			3. Cochrane Library	1640
			4. CTs.gov	65
			Subtotal	3076
			Duplicate	1171
			Total	1905
